# Supplementary material for: Effects of Phenosanic Acid in Rat Seizure Models
Source: Int J Mol Sci. 2025 Jun 13;26(12):5668. doi: 10.3390/ijms26125668 (PMC12193637; doi:10.3390/ijms26125668)
Supplement: Supplementary file 1 [file ijms-26-05668-s001.zip]

Archive with 1 entries (1 files):
- ijms-3678989-supplementary.pdf
